# Supplementary material for: Transcriptional Host Responses to Infection with Streptococcus suis in a Porcine Precision-Cut Lung Slice Model: Between-Strain Differences Suggest Association with Virulence Potential
Source: Pathogens. 2023 Dec 19;13(1):4. doi: 10.3390/pathogens13010004 (PMC10820225; doi:10.3390/pathogens13010004)
Supplement: Supplementary file 1 [file pathogens-13-00004-s001.zip]

Archive with 3 entries (3 files):
- pathogens-2735810-supplementary Table S1.xlsx
- pathogens-2735810-Supplementary Table S2.xlsx
- pathogens-2735810-supplementary.pdf
