# Supplementary material for: Transcriptional Host Responses to Infection with Streptococcus suis in a Porcine Precision-Cut Lung Slice Model: Between-Strain Differences Suggest Association with Virulence Potential
Source: Pathogens. 2023 Dec 19;13(1):4. doi: 10.3390/pathogens13010004 (PMC10820225; doi:10.3390/pathogens13010004)
Supplement: Supplementary file 1 [file pathogens-13-00004-s001.zip › pathogens-2735810-supplementary Table S1.xlsx]

## Sheet: Porcine
MOCK
time point	sample	TLR2	TLR4	TLR6	MYD88	NFKB1	NFKBIA	IRF1	JUN	IL1A	IL1B	IL6	IL18	CCL2	CCL3	CXCL8	CXCL10	CSF2(GM-CSF)	PTGS2	IL1RN	CASP1	IFNA1	CFTR	BPIFA1	MUC1	MUC5AC	MUC5B	CLDN1	CLDN3	OCLN	CD163	SAA	VEGFA	PTX3
0h	mock_0h_PCLS1	2.3784	5.14845	2.48154	24.5125	4.00389	2.58158	50.6847	4.71184	71.1753	6.41778	3.58639	2.17562	1.42073	6.12704	2.98576	1.87269	51.3223	3.71145	16.2332	1.92639	3.22298	3.76741	5.00617	126.911	59.9387	49.9655	9.20852	97.2878	7.23356	8.5744	13.8008	6.02597	3.25484
0h	mock_0h_PCLS2	1.13812	1	5.08377	8.48076	1.26852	2.91882	11.0544	1.19896	55.506	6.0388	12.0978	12.1366	4.65369	3.4114	10.971	58.9023	49.3691	1.70312	9.30052	4.00828	2.08288	1.84222	1	3.91587	3.05194	83.3379	2.66635	11.0544	1.49567	1	120.249	3.46063	1.38829
0h	mock_0h_PCLS3	4.3349	4.81094	5.01845	23.5632	6.50154	6.56438	57.8779	7.57844	232.742	39.0113	9.53296	3.38073	3.02513	16.7274	14.9135	8.30352	210.055	7.02265	11.4013	2.97892	2.61842	2.92987	3.98287	46.4054	8.18187	47.9183	3.7871	46.5604	4.38189	13.2107	41.7411	12.0386	6.04842
0h	mock_0h_PCLS4	2.15895	1.91967	5.17604	18.2969	1.41473	4.44446	36.5466	2.74963	63.9331	12.4545	5.29698	4.63334	3.14182	9.20329	4.14328	2.98769	87.6977	1.35442	4.53041	3.00903	3.48341	1.72453	10.0254	18.4363	6.453	16.8037	2.20711	50.3818	1.48879	5.88501	60.0832	5.75338	1.54026
0h	mock_0h_PCLS5	3.32905	2.56497	1	10.5272	2.78348	3.20662	1	5.39783	65.871	4.67587	17.2841	1.8218	3.42474	3.04238	22.0465	1.57483	60.8751	6.8533	3.43078	2.77147	1.38054	3.64646	15.6653	22.6362	70.2426	389.092	1.28818	1	1	1.53873	31.8172	7.69898	3.14866
0h	mock_0h_PCLS6	6.97489	5.15624	6.27531	21.3248	6.35496	2.97385	67.3822	4.92094	146.303	12.1357	37.367	2.68922	2.10309	6.78964	22.4922	1.98298	70.411	10.9138	10.6661	2.37463	3.34887	5.50401	22.8762	54.0796	117.713	869.52	1.53552	55.6178	2.43049	4.96728	26.3531	13.5802	4.34836
0h	mock_0h_PCLS7	4.10421	5.10602	6.18275	21.6854	5.12757	2.00078	75.2719	5.96393	60.8005	4.63128	7.50238	1.04896	1.8193	1.87309	14.5448	1.05009	26.8949	6.31388	8.50846	4.1146	3.6818	3.46351	86.4588	33.1042	197.975	1	1.79551	51.7742	3.5416	16.5336	2.36109	9.53987	2.66569
0h	mock_0h_PCLS8	5.06752	4.87583	8.44216	24.4922	4.74256	1.8237	48.3126	4.69242	78.6364	5.044	11.065	1.60423	1.1416	4.80421	5.97206	1.3331	27.4355	4.06541	19.0202	1.41017	3.64406	3.23088	85.4837	60.645	163.483	473.302	1	49.1333	3.29832	20.7559	3.13257	8.69434	1.43087
0h	mock_0h_PCLS9	4.70498	4.3285	6.2809	20.2737	5.75708	2.04493	68.3483	5.44092	1	1.25432	5.9502	2.77782	1.83331	1.95962	5.65462	7.66598	32.1877	3.09762	10.1806	4.29331	2.89978	3.05116	122.041	117.865	165.095	255.541	2.20155	81.2453	4.01361	21.6864	6.0984	8.05264	2.62647
0h	mock_0h_PCLS10	5.94499	5.8691	5.8505	29.1635	4.33499	1.09708	83.843	4.60664	43.8597	1.99751	3.58367	1.47702	1.47158	1.60307	6.24892	2.24495	16.3025	3.83192	8.64641	3.7957	3.34005	2.7558	44.9336	55.4661	91.8004	1.34732	2.5379	68.1506	3.98672	31.6449	1	7.15707	2.15094
0h	mock_0h_PCLS11	6.16338	5.65423	14.3775	31.318	4.9489	1.61753	58.4112	5.11953	82.4539	4.21697	4.03276	1.72519	1.24084	3.01533	3.88225	1	1	3.50231	50.3619	2.01236	6.1527	6.09999	58.4412	244.438	311.65	1335.68	1.54483	59.7169	6.17971	34.0607	4.18631	14.8938	1.00192
0h	mock_0h_PCLS12	4.10114	4.51795	4.67005	26.2094	4.52823	2.01458	97.046	5.19492	28.9915	1	3.38818	1.62379	1.71898	2.32623	4.63561	7.65864	35.699	2.80578	14.1279	3.03685	3.04913	3.45464	89.8375	176.085	131.331	1.53149	3.76057	90.0193	5.8436	18.2688	3.05667	6.23235	2.82547
4h	mock_4h_PCLS1	3.54429	6.50581	2.74264	21.4635	3.90248	1.49554	64.9722	3.83113	44.7174	1.86397	2.68288	2.03482	1.70376	4.34288	3.04511	7.4723	56.0784	2.7673	13.0119	2.78545	2.09954	2.70612	3.70406	124.895	14.1264	78.28	8.13635	86.6542	6.8892	10.3679	25.0252	3.59741	4.93446
4h	mock_4h_PCLS2	1.71498	1.73304	8.77722	10.9886	1	1.92354	36.9299	1.13782	45.9112	3.51955	2.36014	9.16595	4.13617	1.00975	4.53796	98.516	54.7803	1.58148	2.34184	3.66509	4.48579	1.96589	1.52921	8.33098	5.83639	12.4303	5.2374	44.8741	2.6414	1.36188	170.324	1.44226	1.70364
4h	mock_4h_PCLS3	6.46196	6.74806	5.0681	29.4987	5.77561	3.07753	100.887	3.45027	153.463	20.9744	4.63769	2.78128	2.71316	13.5213	8.08808	9.78721	110.596	4.87296	15.7371	2.77141	2.89306	3.55462	9.99089	110.842	14.3609	96.2491	5.84377	105.582	6.19274	17.9099	24.5534	5.99266	5.96385
4h	mock_4h_PCLS4	4.62704	4.88042	3.93325	21.1429	5.0745	4.56138	67.0131	4.49334	131.441	14.228	6.19086	3.45881	2.71074	9.76157	11.4876	11.1744	118.967	4.01872	17.6863	4.18078	1.9393	3.4287	2.72757	48.6523	35.2209	45.3636	5.83267	73.4927	7.17869	18.9784	87.327	5.80402	7.11785
4h	mock_4h_PCLS5	3.36477	3.1587	4.66005	12.2438	3.21893	2.11641	50.7431	4.23578	43.1656	2.29474	3.27285	1.33492	1.52809	2.54849	11.454	2.26167	50.8541	3.92511	9.58283	2.58687	2.15012	2.54038	20.2142	16.829	166.206	523.395	1.97865	44.0244	2.66516	4.89265	48.8432	5.49878	3.20465
4h	mock_4h_PCLS6	4.65326	4.63459	3.83655	24.0268	3.21778	1.85959	80.8382	3.19057	75.7636	4.70878	4.81139	3.06022	1.17385	4.28946	14.4761	1.40228	50.2784	4.03936	9.08988	1.77741	2.15612	2.09058	58.3998	22.4714	299.419	555.573	1.79815	173.541	2.69671	7.1002	32.6767	6.43403	2.75418
4h	mock_4h_PCLS7	3.82564	4.86616	4.68225	19.4959	5.99766	1.71958	87.3132	7.36762	1.44781	3.22455	3.80036	1.38679	1.64751	2.39292	9.79078	11.1247	24.9862	4.4979	4.82814	3.57786	3.55443	2.20532	33.2187	63.8397	64.2253	72.6862	2.95757	167.041	5.53075	20.7598	1.76857	6.16263	3.27165
4h	mock_4h_PCLS8	6.14454	4.867	8.81692	26.5749	5.2227	1.35889	53.8592	4.89149	69.5755	4.89914	5.20401	1.85833	1.31587	4.19421	5.16763	1.51526	18.6718	3.72235	35.6518	2.34855	4.33806	6.04863	113.491	108.069	794.554	1662.02	1.85453	168.78	6.34269	39.3257	12.8873	10.5238	2.4456
4h	mock_4h_PCLS9	3.71404	3.84211	4.29865	21.1015	5.49322	1.87569	84.3872	5.24509	40.9921	3.00894	5.07523	1.7947	1.91703	3.31685	5.46547	5.99266	46.6347	3.05702	4.89345	3.32739	2.58723	2.1446	84.5371	101.666	124.009	84.609	4.42764	252.605	7.51011	14.5772	3.80022	5.53247	2.06391
4h	mock_4h_PCLS10	4.17016	4.32938	5.65537	26.8717	4.5382	1.11662	109.314	5.1268	21.7083	1.40451	1.57885	1.46265	1.2881	1.99117	5.06158	7.95102	22.8989	2.87254	5.74557	4.01661	2.50215	1.50494	33.995	52.2843	83.0345	144.317	3.49512	204.228	6.39358	16.767	1.44561	4.81389	1.72452
4h	mock_4h_PCLS11	7.98885	5.57228	12.4938	31.9689	4.97832	1.09317	61.484	3.58695	88.36	5.99529	2.69287	1.56931	1.14442	4.31911	4.11492	2.96163	18.1866	3.06447	60.6987	2.32721	5.06801	6.1922	89.4669	165.19	561.106	1585.52	2.20366	157.594	9.48718	42.2041	8.26517	11.4391	1.92196
4h	mock_4h_PCLS12	4.51277	3.83834	6.8375	23.1241	4.98825	1.47001	107.392	4.54306	40.7175	3.82318	5.22708	2.1142	2.0385	3.33395	5.98144	9.23424	39.0413	3.79733	6.90028	3.10933	4.14355	2.86789	108.261	105.599	217.167	1.25973	2.77464	250.914	6.73141	16.4971	7.85605	6.4127	3.0688
8h	mock_8h_PCLS1	2.24438	4.89083	2.12421	18.1777	3.38152	1.62415	44.5456	4.25339	45.7269	1.38845	1.51405	1.52816	1.20191	2.59409	1.88466	3.08183	31.8161	2.3499	8.31201	2.22597	1.31727	1.42448	5.47299	107.453	21.9403	87.3027	10.3988	109.579	8.3804	7.32962	19.3581	2.54141	2.85454
8h	mock_8h_PCLS2	1	2.90111	5.77499	1	1.01443	1.10456	12.7279	1	21.5383	2.79662	1	4.36895	2.22505	1	2.67609	6.84889	37.8761	1	1	1	4.38972	1.48707	1.40773	1	3.59636	27.8969	3.36259	71.2887	2.74017	3.03848	69.6095	1	1.41476
8h	mock_8h_PCLS3	3.6454	5.8258	2.83369	24.0791	4.36189	2.37205	63.9233	2.89723	89.1368	5.82339	2.81942	2.30878	2.19265	4.93473	4.15392	8.35375	46.9334	2.69375	11.0494	3.72876	2.38888	2.50155	2.28672	53.7779	6.90899	74.4393	5.44898	92.7729	5.93311	13.2442	29.654	3.01304	5.67595
8h	mock_8h_PCLS4	5.99775	5.86306	3.51032	24.2711	4.57659	3.03708	81.0333	2.29544	153.844	16.8326	6.8643	2.56156	3.29666	16.0305	12.3749	10.1756	101.777	4.15122	7.57455	3.02694	1.62423	1.74567	2.91245	49.5155	1	25.2428	4.13066	112.165	4.02373	9.21392	76.5231	3.39871	4.9076
8h	mock_8h_PCLS5	4.13552	4.77318	5.78371	22.5099	1.9213	2.12267	77.4658	2.16462	161.991	16.9565	12.4807	3.94848	1.47576	8.3376	25.3504	2.93972	93.5208	4.23426	4.74131	1.46716	1.49269	1	5.49301	5.6615	8.12701	113.912	1.48083	81.1725	2.39998	1.40424	44.8917	5.33216	2.26461
8h	mock_8h_PCLS6	3.41819	3.50142	5.10286	20.3059	2.7413	2.0335	83.0718	2.90776	40.7327	2.57438	13.2835	1	1.1322	1.88298	13.6449	1.06695	66.2593	5.40826	7.66824	2.09655	3.11832	1.2472	43.6792	26.6003	147.511	205.487	2.78222	171.623	3.82033	1.5157	51.7393	5.60044	3.70726
8h	mock_8h_PCLS7	4.5957	4.43337	3.56534	26.5768	5.36571	1.10255	110.471	5.22436	34.2796	2.48445	2.54983	1.46917	1.60828	3.25134	1	18.5929	26.106	2.18927	12.2074	9.29591	4.22699	3.36288	52.7779	104.754	447.833	656.21	4.18449	194.676	5.90973	22.2327	3.99044	7.99708	2.4471
8h	mock_8h_PCLS8	5.72506	4.4876	11.0587	30.421	4.78001	1.26846	48.8427	4.09166	94.9665	7.27408	3.2787	1.54627	1.05607	4.31249	4.54812	1.2747	18.3545	3.09911	68.6309	2.52008	4.03612	5.91065	56.0823	290.933	250.169	2212.13	2.19156	101.493	6.38583	37.6258	7.48017	13.2894	1.42866
8h	mock_8h_PCLS9	3.79606	4.13702	4.04419	24.6387	6.11598	1.62903	81.6237	4.37921	24.3009	2.78615	4.57359	2.21591	2.16113	2.40534	5.61821	12.2927	44.1047	3.47751	7.42693	4.59185	3.33641	2.52448	105.031	109.578	48.2615	260.29	3.43681	189.725	7.30819	14.0876	6.38501	5.61399	2.62108
8h	mock_8h_PCLS10	4.37677	3.75771	4.31257	22.2565	4.77333	1.21833	90.5118	6.14072	37.1356	1.91062	2.27464	1.29907	1.49738	2.61712	2.75785	9.22019	25.833	2.40683	7.5231	5.52322	4.01371	2.63279	15.3304	64.9861	80.4549	253.583	3.86883	165.426	5.82049	19.3543	2.28357	6.87072	1.84434
8h	mock_8h_PCLS11	6.03078	4.69305	10.416	26.6664	3.68614	1	43.6686	3.19185	79.3646	5.18401	2.21524	1.65831	1	4.79268	3.1943	1.70543	18.0901	1.83152	62.8592	3.16845	4.64142	6.26458	82.0134	255.76	470.426	1332.72	1.8455	83.7505	6.45979	37.7329	6.42836	10.0118	1
8h	mock_8h_PCLS12	4.33182	4.92302	6.57325	24.7286	5.56406	1.33976	93.4896	3.45017	39.9719	4.45033	9.81415	2.60053	1.77582	3.62902	3.22889	8.79179	29.9109	4.09074	13.695	4.89155	6.08136	4.84134	137.254	122.513	325.141	1.33045	2.37255	193.731	4.78431	18.6601	24.0147	9.64117	3.09477
24h	mock_24h_PCLS1	3.48381	2.68183	2.4762	21.0977	8.04078	9.84261	186.452	5.34892	251.225	117.229	104.098	2.13139	2.18515	62.4946	41.2293	11.0631	1185.91	69.339	30.8514	1.66437	2.8266	3.22834	10.9313	81.4891	43.7824	472.107	5.13327	93.9416	3.6223	2.5268	163.066	33.9049	9.01231
24h	mock_24h_PCLS2	1.25759	1.20055	1.88171	3.22637	2.49849	8.71531	55.9596	2.47307	149.212	51.3394	37.5782	7.49227	3.22164	13.7519	42.3869	54.1733	685.723	11.676	16.39	2.36835	1	2.62922	4.96077	23.9257	4.05589	22.5014	2.01935	18.5901	1.18482	1.26497	200.33	8.07355	2.67246
24h	mock_24h_PCLS3	3.70731	4.20193	2.83813	22.4578	4.89619	2.59536	35.5704	4.79766	91.5207	4.75801	3.21026	2.55843	2.08047	9.52489	2.30405	6.49399	20.1703	2.6348	14.3397	4.17534	2.87749	3.10676	1.25421	91.6297	2.57521	48.5287	4.48964	27.9569	4.00774	10.3256	18.5128	6.45383	3.72769
24h	mock_24h_PCLS4	5.33066	3.7393	2.77592	20.8452	5.84578	4.25862	51.9077	5.19761	183.907	21.6094	21.918	2.69881	2.56714	25.4107	7.95305	12.466	63.8111	12.7809	19.5757	6.10592	3.62402	3.35359	6.86455	95.5798	19.0031	263.871	4.47275	38.6329	3.58139	10.0991	120.132	20.9905	5.72434
24h	mock_24h_PCLS5	6.32396	6.36489	4.08823	23.7265	4.87761	1.93237	34.4443	4.07979	97.0488	5.49595	9.17345	3.98581	1.8287	4.3972	5.53381	1.07382	29.9662	5.07161	9.22415	3.14689	3.78623	2.35168	47.1458	55.9857	214.865	234.578	1.9658	38.1638	2.93222	13.0451	8.7897	9.20961	2.46028
24h	mock_24h_PCLS6	5.34718	5.11507	1.43178	19.8048	3.88973	1.74379	30.4713	2.94678	77.7607	6.01818	13.465	2.69507	1.7452	7.18331	7.06442	1.1142	59.6265	3.46149	10.0259	1.81596	3.03651	1.46515	21.1378	47.6634	39.1312	57.4314	2.04034	93.4058	2.33308	9.00482	7.16385	6.12213	2.91337
24h	mock_24h_PCLS7	3.62882	3.51783	3.21865	20.6885	4.57378	1.15145	53.5113	3.9736	44.1262	2.53738	4.92274	1.73164	1.60948	2.98407	1.73086	3.00039	19.7182	2.27876	8.46463	4.47796	3.51538	2.16484	59.2577	42.0732	121.384	493.267	2.06969	70.2916	3.0642	15.0507	3.91579	6.76537	3.49257
24h	mock_24h_PCLS8	5.02987	5.27668	5.97663	27.9175	5.34496	1.1145	40.6421	3.51666	64.2104	3.88278	4.46767	1.65245	1.42254	6.32481	1.88707	1.80225	18.0748	2.28359	26.0591	2.86722	4.81058	3.23422	37.3189	155.622	129.91	1.20084	2.20361	63.1039	3.77429	25.1339	4.28254	7.39169	1.94705
24h	mock_24h_PCLS9	5.58047	4.43263	5.02712	26.4006	5.13639	1.39707	61.2163	3.28981	42.9002	3.22686	4.11216	2.52062	1.92257	3.9232	2.75801	7.71565	31.9215	2.28624	7.29161	4.0835	3.05908	3.32747	81.3748	67.1948	79.0993	465.495	3.15986	95.7059	3.83443	14.4508	5.97363	6.17907	1.98423
24h	mock_24h_PCLS10	3.61836	3.79974	3.52207	23.7037	4.30227	1.23884	56.5045	4.12214	35.5781	3.02097	3.17063	2.33655	1.85359	3.16117	1.21681	5.68855	19.0815	1.78072	7.88521	5.77509	2.57122	1.39009	85.0409	25.7214	219.033	489.875	1.59504	75.54	2.15961	12.1682	4.89223	5.9316	3.21103
24h	mock_24h_PCLS11	4.66339	4.0963	6.31656	26.9786	4.71527	1.06078	46.9864	3.54158	95.4065	6.66675	3.28791	1.59808	1.32345	13.3269	2.06308	2.23493	16.408	2.76745	39.5243	2.25263	5.36614	3.98233	88.9106	157.574	456.23	1530.34	1.83614	70.6395	4.05563	25.0881	4.29927	10.398	1.54206
24h	mock_24h_PCLS12	3.79244	4.04848	3.19657	21.9683	4.5189	1.52042	61.8982	3.44998	39.9544	3.8299	2.70333	2.17451	1.899	4.11943	1.4694	5.29513	41.7917	1.89484	12.2137	3.92802	3.59722	2.48685	26.8	112.193	68.4055	1.08513	3.35834	80.2352	3.84015	11.8926	9.33442	5.36797	2.58978
8067
time point	sample	TLR2	TLR4	TLR6	MYD88	NFKB1	NFKBIA	IRF1	JUN	IL1A	IL1B	IL6	IL18	TNF	CCL2	CCL3	CXCL8	CXCL10	CSF2(GM-CSF)	PTGS2	IL10	IL1RN	CASP1	IFNA1	IL29	CFTR	BPIFA1	MUC5AC	MUC5B	SELE	SELP	CLDN1	OCLN	CD163	SAA	VEGFA	PTX3
0h	8067_0h_PCLS1	4.69941	2.94945	10.4742	2.54641	1.99811	2.45682	4.64957	1.25134	6.30032	12.7492	4.57742	1.55335	8.61668	1.95067	9.29645	5.93474	14.1102	27.4209	4.37989	1.27639	4.836	11.0301	73.5616	4.78129	6.62729	69.2191	22.4671	14.7116	8.17103	6.4611	6.66141	3.42212	20.1921	5.52462	2.22266	6.94048
0h	8067_0h_PCLS2	1.44368	1.99527	5.64581	2.42009	1	1	1.19137	1	1	1	1	2.43294	1	1.62561	1	1	3.46769	7.62795	1	1	2.83859	7.0695	1.94687	1	3.04696	46.0932	16.5737	21.5289	4.35213	1.23707	8.29704	3.42077	10.034	6.01373	1.86675	2.11629
0h	8067_0h_PCLS3	4.94664	2.98356	15.3132	2.33791	2.59634	2.93281	2.8903	1.92096	12.6608	36.0784	3.55731	1.69661	7.88361	1.75277	9.78063	10.8182	4.9536	1.5268	5.05454	1.14883	3.47008	3.65509	109.453	7.94768	4.34363	275.19	17.7123	26.0932	19.3628	5.70151	3.82618	2.58695	18.6861	4.92147	4.68489	4.31377
0h	8067_0h_PCLS4	5.29199	3.62035	13.6356	2.92422	3.04631	3.72058	2.78825	2.67222	14.0428	29.5557	3.75661	1.76386	6.94322	1.95426	8.89023	8.47915	7.56452	38.1426	4.67423	3.6624	3.94652	6.96051	88.8216	10.8673	5.48844	282.423	16.3575	3.77348	15.0371	7.81216	5.94948	3.62199	33.0109	2.97468	3.4237	6.1095
0h	8067_0h_PCLS5	5.38732	2.98908	13.4583	2.15269	2.13998	2.31704	2.6045	2.62022	7.92702	13.094	8.86534	1.37269	3.1399	1.64076	3.12971	21.7542	1.35586	1	8.21809	3.50414	1.70283	4.09196	67.4591	9.92269	3.51375	473.568	131.533	45.769	3.82578	10.8981	2.04621	1.28694	12.8873	2.6271	5.53174	2.81977
0h	8067_0h_PCLS6	4.87717	1.9276	4.67436	1.57265	1.06875	1.28518	1	1.09261	5.81226	9.55239	4.99096	3.94767	2.22324	1.07771	2.73684	10.6575	1.05676	19.2263	2.33746	3.33565	1	1.92818	30.3272	2.76554	1.11017	153.148	16.0379	9.1752	1	1.82472	1	1	13.6072	1	1.92245	1.16522
4h	8067_4h_PCLS1	3.18058	3.50141	7.71304	1.96161	2.9563	5.13283	4.22564	1.67074	33.4376	58.1213	8.38117	1.86402	85.9483	3.71273	13.5708	10.7334	8.22025	80.4168	11.6444	9.07778	1.90485	3.79356	52.7344	3.00192	4.70222	302.298	27.7464	17.2292	180.737	8.02354	10.5472	4.61519	20.1646	1.41475	1.51614	5.27452
4h	8067_4h_PCLS2	1.40004	1.9627	1.23623	1.68882	1.44147	4.67829	3.26248	1.33426	16.2853	34.574	4.33828	1.97534	62.543	4.54321	7.43796	5.49174	8.00473	46.7773	4.58657	4.97762	3.04877	3.04683	31.5252	4.6644	2.04616	145.227	13.5133	25.1791	100.448	3.72726	9.85205	3.64532	6.01458	2.60483	1	2.98318
4h	8067_4h_PCLS3	6.35557	3.87346	14.3681	2.30521	4.37508	7.60615	6.12596	1.66766	54.087	115.157	11.7033	1.83566	96.6844	3.59803	19.9036	22.7035	7.70118	134.423	16.3069	5.75846	3.26019	4.05902	47.8897	5.61145	2.7932	185.03	12.1353	7.68781	149.313	15.3104	4.15402	2.13006	35.209	4.65491	2.01882	12.5197
4h	8067_4h_PCLS4	7.95603	3.69411	18.3283	2.43206	5.01271	6.77793	5.67022	1.58803	43.4433	112.166	18.3401	2.14364	84.5422	3.48361	21.8782	26.3789	9.16061	144.12	19.3565	7.49496	5.37592	5.56922	68.7092	10.0556	8.23139	616.192	81.9739	41.3741	169.27	30.4238	9.86704	4.51565	23.587	7.58989	2.82701	18.2834
4h	8067_4h_PCLS5	6.67936	3.25917	17.0463	2.1893	2.50065	3.22704	3.00581	1.89245	30.8959	57.7098	8.06815	1.92007	27.0656	1.64081	7.3516	10.7818	1.59806	32.526	7.24083	19.4972	2.07492	7.06166	124.462	3.99	5.68199	2282.63	881.45	579.35	18.9313	6.24963	3.39322	1.61636	23.3931	4.29889	2.48224	4.15172
4h	8067_4h_PCLS6	3.27178	1.70052	7.46289	1.56937	1.87667	3.53414	2.05778	1.3139	15.5101	28.6457	8.6519	1	15.4464	1.76029	6.86556	10.7019	1.63046	58.6066	6.91072	7.15523	2.34708	3.00611	56.8953	3.65837	4.01125	1778.73	246.335	175.221	14.0631	3.18251	3.14342	1.9227	4.93557	5.23668	1.55697	3.63255
8h	8067_8h_PCLS1	2.34006	3.13464	6.60632	1.46069	6.09245	14.8073	5.95024	3.05175	25.093	68.1711	23.5631	1.38845	82.903	3.97888	20.3053	19.1279	11.0693	147.914	34.5879	4.2011	5.92897	2.76992	40.9646	1.79802	4.53793	163.961	56.4489	1	536.159	49.921	16.3673	4.76179	10.6236	5.16904	2.65204	11.3691
8h	8067_8h_PCLS2	1.60831	1.73203	1	1.31518	2.54511	9.31567	3.15395	1.31227	14.8697	34.2886	10.5163	4.01227	48.0677	5.10684	11.0673	14.6344	13.8273	109.092	11.6198	13.2095	4.80236	1.29251	25.0204	4.15549	1	67.5402	23.9201	17.2747	195.793	19.5823	11.9332	2.77594	8.09869	6.19724	1.21306	6.31077
8h	8067_8h_PCLS3	3.72144	3.14555	9.9828	1.86768	6.32506	11.0809	6.06169	2.08405	43.5348	119.384	35.2714	1.70991	113.55	3.66975	31.5465	35.3592	7.86557	223.385	37.28	1.48879	4.66353	2.66002	45.8251	2.82668	4.49895	606.574	86.3445	92.3583	331.63	86.3567	5.94532	2.21484	22.1756	5.86619	3.41474	17.7055
8h	8067_8h_PCLS4	2.95096	2.87761	5.27115	1.66232	5.43374	10.7446	5.80487	2.01622	34.3771	121.853	23.7007	1.56177	115.711	3.56773	46.0861	30.1261	9.32082	216.593	35.3088	4.29727	6.93975	4.9932	41.4623	2.13336	3.75117	159.219	24.8797	24.2601	275.756	63.4955	6.84637	3.27923	17.0571	8.43052	4.08537	14.2903
8h	8067_8h_PCLS5	3.38205	3.43725	6.81245	1.03093	4.79462	16.035	7.29454	5.14898	40.0409	106.411	27.0531	3.39251	57.1783	2.70002	32.177	32.7662	2.17497	205.369	34.3303	12.6549	1.67761	4.17261	109.594	3.30434	2.45333	919.366	502.988	95.1853	844.941	25.7443	3.78867	1.29162	25.7846	2.64887	5.01947	7.94121
8h	8067_8h_PCLS6	2.19411	1.36575	6.125	1.14989	2.67452	8.78797	3.70054	3.33833	16.9162	45.0587	9.23039	1.19858	34.2515	2.00756	21.447	18.7338	1.85448	156.21	17.4241	6.63638	1.58663	4.01694	1.80181	2.26551	1.52915	261.967	111.961	95.7539	68.0995	5.31458	3.61352	1.02099	6.24733	4.25117	2.90707	2.58964
24h	8067_24h_PCLS1	1.26348	1.05489	3.63664	1	3.92478	10.9488	7.85973	5.71938	16.2965	33.2573	8.97858	1.13719	21.8559	2.63989	13.4248	35.4194	6.72835	373.285	36.7915	4.06624	6.94717	1	39.6998	5.37244	3.7779	60.581	3.25723	8.40889	66.9579	5.7228	7.00568	2.10092	1.3916	1.73709	5.28603	6.84449
24h	8067_24h_PCLS2	1	1	1.48261	1.35105	2.20992	11.4664	5.56436	3.76325	7.4518	23.472	8.71485	1.36408	17.9568	3.11803	16.5144	19.113	6.15497	309.662	17.0459	41.6374	5.33692	3.73012	261.26	19.7716	3.28289	23.9893	1.90981	12.6914	11.9672	1	5.60278	1.48487	1	2.52943	3.19925	4.08512
24h	8067_24h_PCLS3	2.088	1.3658	5.51406	1.14307	4.13461	11.0711	5.54186	5.07705	28.229	42.629	9.78932	1.0807	26.801	2.50487	23.8182	35.5887	5.71786	544.026	37.0992	7.66758	3.37093	3.05289	39.1372	7.87433	2.8157	53.6891	3.8756	24.2952	70.6234	4.14588	3.26452	1.41888	5.56504	5.31451	8.08654	2.82249
24h	8067_24h_PCLS4	1.90021	1.32424	9.05169	1.01803	3.8645	11.6605	4.62275	5.7396	30.7755	56.4848	12.7583	1.17719	11.822	2.81175	16.6463	33.3891	11.7923	501.076	32.7102	7.23051	3.24905	2.10117	25.3043	1.04862	2.21837	30.1063	1	9.58512	29.2466	7.02905	3.19718	1.58057	9.90693	1.96869	7.06677	2.48485
24h	8067_24h_PCLS5	4.56686	3.16402	4.85081	1.22187	2.98567	4.5767	4.74866	4.40526	29.4725	86.9427	9.16949	1.47532	19.6704	2.27358	24.146	41.9655	1	315.655	32.8863	16.8681	1.83831	3.25569	1	3.29619	2.66112	1	69.0363	34.9874	32.513	6.98473	2.69214	1.26494	8.34163	3.71462	7.26767	1.94007
24h	8067_24h_PCLS6	4.58878	4.77385	3.58094	1.28974	2.09033	3.83272	2.58702	3.23843	29.226	74.0618	5.6925	2.94441	17.5682	1	21.5896	39.2201	1.31991	212.28	16.8329	17.6811	1.86305	2.84953	49.4775	10.1687	1.64091	215.483	28.6045	2.2321	7.76049	1.3366	1.93451	1.3861	6.71507	1.05104	3.25859	1
T15
time point	sample	TLR2	TLR4	TLR6	MYD88	NFKB1	NFKBIA	IRF1	FOS	JUN	IL1A	IL1B	IL6	IL18	TNF	CCL2	CCL3	CXCL8	CXCL10	CSF2(GM-CSF)	PTGS2	IL10	IL1RN	CASP1	IFNA1	IFNB1	CFTR	BPIFA1	MUC1	MUC5AC	SELE	SELP	CLDN1	OCLN	CD163	SAA	VEGFA	PTX3
0h	T15_0h_PCLS1	1.68384	4.66461	3.08876	2.23612	1.11152	1	1.86916	3.06944	1.3986	1.11634	1.72517	2.23434	1.16284	2.33778	1.48846	1.01795	2.11976	3.64489	1.16926	1.83784	1.08675	1.87536	26.8764	3.79501	5.62408	2.20762	17.5816	1.05856	35.4562	2.72203	2.48167	2.33502	1.63301	17.5957	1.71468	1	2.50128
0h	T15_0h_PCLS2	1.72041	3.74394	6.54588	2.21647	1	1.2995	1.17489	1.87505	1.05623	2.01799	2.98002	1.52084	1.53574	1.2292	1	2.19468	1.32416	1.02289	1.17242	1.59225	2.94686	8.20971	7.30316	2.86814	4.40783	2.85761	22.192	2.16976	87.3843	1.24476	1.9412	1.17379	1.39213	20.3874	4.50524	1.80177	1.15422
0h	T15_0h_PCLS3	1.30877	3.07988	2.19339	1.73035	1.22802	1.65498	1.64561	1.90746	1.18609	1.13154	1.24026	1.64013	1.44104	2.48444	1.54506	1.55507	1.91543	5.1723	1.99533	1.7724	1.1231	1.26836	1.12748	2.2548	10.3386	1.81335	18.7625	2.06199	12.7773	5.99246	2.50485	1.79107	1.02953	14.0262	1.95692	1.09539	3.24951
0h	T15_0h_PCLS4	1.82186	4.39583	4.49278	2.06562	1.11993	1.31047	2.37054	1.58514	1.41273	1.01618	1.62446	1.64145	1.00977	2.08586	1.5616	1	1	7.10443	1	1.4049	1.07605	3.06473	26.3431	4.86661	25.9706	1.97731	8.19522	1.47009	26.7474	1.02307	3.07445	2.6396	1.83332	16.4578	3.03799	1.60463	3.26424
0h	T15_0h_PCLS5	1.89344	3.9293	5.20064	1.92631	1.02374	1.30244	1	1	1	1.81516	2.72682	1	1.44334	1	1.19084	1.99827	1.42172	1	1.02309	1	2.13546	6.36254	7.65836	2.79248	4.66865	1.80803	9.84651	2.71319	24.9287	1	1	1.25913	1.54024	25.7598	2.62838	1.25209	1
0h	T15_0h_PCLS6	1.12462	3.37184	1.77145	1.81356	1.11545	1.55011	1.71216	2.04683	1.30083	1	1	1.74968	1	2.33386	1.48664	1.49423	2.5783	4.02892	1.7617	1.73071	1	1	7.7708	3.11778	7.72841	1	18.0913	1.60986	10.8991	11.1882	4.03881	2.00851	1.2902	11.905	1	1.1657	2.31006
4h	T15_4h_PCLS1	1.56674	3.27506	2.64837	1.6382	2.13989	5.39253	3.73803	3.57803	1.64879	21.5658	127.098	43.9532	1.48403	89.686	4.1379	22.8229	10.5351	4.82521	12.4692	21.2176	2.72914	3.69861	6.84272	2.07874	7.85205	2.137	19.1288	2.00518	47.2755	248.463	2.8741	2.23638	1.94616	5.72735	7.74322	3.71171	8.45338
4h	T15_4h_PCLS2	2.02527	2.81895	3.42668	1.67318	3.27778	6.24232	3.14873	2.28972	1.29669	44.1724	266.813	59.2591	3.11855	94.8095	3.03616	37.8064	13.9065	4.29145	11.732	33.2682	14.4779	17.8538	4.34086	1.71066	4.80311	2.88116	13.9387	2.08816	38.0721	178.318	2.39817	1	1.52922	16.313	22.734	5.63685	9.12673
4h	T15_4h_PCLS3	1.82572	2.8005	2.52555	1.54426	3.45789	8.02546	4.46374	1.97367	1.19186	27.2364	186.468	132.522	3.61793	126.711	4.18655	25.5895	10.8174	24.3143	14.0691	34.1522	7.03355	3.79029	8.17982	1.73785	7.55274	2.85636	14.4033	2.40434	14.2795	322.991	12.6328	2.20961	1.89526	8.09553	26.267	4.70988	13.3166
4h	T15_4h_PCLS4	1.84462	2.94138	2.39283	1.42582	4.88606	9.22681	5.39098	3.37638	2.55399	27.3318	202.417	88.9122	2.0817	120.851	5.91935	27.6447	9.94238	29.2235	13.724	33.8502	2.98967	4.63724	9.90043	2.43664	13.4482	1.84754	2.25339	1.93694	7.90026	698.265	22.5099	3.09841	1.86302	8.91319	13.1043	4.29953	25.6521
4h	T15_4h_PCLS5	2.09874	3.02688	2.96613	1.86147	3.90291	8.14634	4.78539	2.71957	1.50004	46.3837	276.98	77.7133	2.90298	158.187	3.56796	43.6251	15.503	10.3518	15.5747	36.2629	8.40036	16.1022	4.37129	2.462	15.68	2.74107	17.9906	2.33286	35.0228	343.939	4.87817	1.61067	1.43883	8.82134	18.0222	4.77657	9.88903
4h	T15_4h_PCLS6	2.26195	2.47009	1.88551	1.54862	4.15755	8.84146	3.7662	1.50467	1.48281	31.695	191.956	68.4859	3.19434	140.761	5.15108	43.664	12.8215	38.6895	20.6827	25.4534	4.52721	2.41564	5.41048	1.81192	11.4475	1.48743	10.1348	2.76183	1.91851	295.331	5.76968	4.04027	1.78899	8.60226	6.85118	2.73973	7.17545
8h	T15_8h_PCLS1	1.35707	3.21137	1	1.44414	5.34553	15.0523	9.78726	2.84882	2.11568	29.4349	271.119	123.675	1.84654	128.145	3.23405	52.1373	19.2045	27.1	44.276	47.4249	4.82076	14.8839	10.6893	1.06314	9.6881	3.17163	6.38038	2.18024	19.6461	422.965	40.6256	4.0655	1.16192	2.61573	28.9	5.83436	33.6705
8h	T15_8h_PCLS2	1.49701	2.19284	3.78373	1.77239	3.47379	11.9887	5.4246	1.79888	1.4989	53.3377	352.589	42.3732	4.82573	34.9622	2.61687	52.6522	21.4584	6.11594	23.3385	30.1682	41.5044	54.9724	4.2911	1.07102	1	9.56262	17.3212	4.01983	27.9047	60.9379	2.68037	1.30146	1.24237	9.45154	70.7746	5.1826	8.42115
8h	T15_8h_PCLS3	1	2.37901	1.59762	1	4.86719	13.9472	8.10312	2.48168	1.83218	26.3216	185.675	84.6739	1.88089	129.043	3.62119	39.8439	19.6354	59.3122	94.742	47.8491	5.06419	9.26284	1	1.08453	11.276	3.06616	11.3699	2.79891	7.93568	463.039	28.4423	3.09548	1.26881	3.36322	24.2824	5.61422	10.8911
8h	T15_8h_PCLS4	1.4378	3.13299	2.49324	1.44461	4.96721	12.137	8.31448	2.94991	2.49031	34.0589	263.607	103.501	2.03602	83.4205	3.15422	47.0073	19.7885	19.9796	41.9608	46.6938	8.01262	20.0779	15.8534	2.41394	23.0676	3.87423	8.91605	2.0458	36.208	441.96	36.7852	3.35812	1.17423	2.0153	41.5468	6.52702	24.7309
8h	T15_8h_PCLS5	1.70983	2.24349	4.96193	1.73509	4.56862	11.0898	5.45237	1.75339	1.99178	59.2604	391.07	58.45	4.72535	32.0192	2.47398	81.5282	23.4777	6.00509	36.1365	48.6485	47.4336	50.6052	5.31061	1.93028	7.70647	8.42294	26.4599	4.00907	48.5027	154.478	7.61476	1.08293	1	9.77397	56.7956	7.8682	12.547
8h	T15_8h_PCLS6	1.1827	2.34113	1.54211	1.31073	4.31899	12.1486	9.83189	1.78524	1.84652	27.8332	189.176	82.0715	2.05071	80.4128	2.97872	38.6143	18.9655	50.0848	69.9623	35.0693	5.39452	18.6161	6.30542	1.06402	18.9029	4.69876	5.44968	3.4378	10.9029	374.945	29.2305	5.04215	1.48827	2.44353	29.2349	4.69128	11.5013
24h	T15_24h_PCLS1	1.78422	1.84687	2.11491	1.11472	2.48267	7.30706	5.06874	1.90802	1.69807	19.0741	162.913	25.1342	1.91367	7.52354	2.87242	13.9706	16.5647	11.9654	16.8116	16.4717	3.99448	8.87781	6.65408	1.23433	12.9516	2.56779	2.83098	1	2.71879	55.2908	6.96502	3.12014	1.26962	1.11838	20.2726	2.33811	4.68051
24h	T15_24h_PCLS2	3.60479	2.20377	6.15689	1.7094	2.71401	6.88437	4.58464	1.92869	1.62605	36.7626	331.196	23.2644	3.38378	15.9299	2.56929	84.8861	26.5265	4.65098	49.7648	22.9519	31.1044	42.2407	6.92423	1	3.43776	5.70736	1.6384	2.40456	2.73935	13.7296	1.48554	1.0917	1.40521	10.5535	37.0959	4.07337	4.41895
24h	T15_24h_PCLS3	1.47768	2.38166	2.76425	1.44626	2.09493	7.33462	4.82688	1.15771	1.41776	11.8441	86.0175	15.1993	1.75719	11.5339	3.71647	14.8503	12.7644	22.3025	21.803	14.6426	2.56138	6.23184	9.40656	1.49693	1.80448	3.26289	2.43295	2.08983	3.98535	57.6865	9.53645	2.78652	1.2824	1.8787	18.3997	1.66069	3.02938
24h	T15_24h_PCLS4	1.72348	2.12278	1.95032	1.31712	2.88527	6.92807	6.27113	2.854	2.04973	13.0769	127.128	24.3002	1.75814	6.2027	3.12227	14.4369	13.2432	8.48126	15.0042	18.3023	4.26636	7.91342	4.7317	1.92987	32.2567	2.91489	2.1845	1.21638	3.40915	76.4564	10.0214	2.96491	1.21817	1.38495	27.2846	2.98822	5.29511
24h	T15_24h_PCLS5	1.85575	1.98488	3.14908	1.30605	2.34826	6.89799	4.63086	1.98288	1.91799	18.3673	129.032	22.5154	2.32602	11.6597	1.78885	26.4564	19.8953	7.55892	18.6934	21.0445	10.909	19.2503	5.99324	2.17632	2.43458	4.14384	4.41536	1.55613	5.74899	31.8629	3.03943	1.45944	1.50048	2.9854	28.807	3.77742	4.0396
24h	T15_24h_PCLS6	1.1425	1	1.9543	1.30112	2.32543	6.36087	7.10405	1.64126	1.69603	8.14086	52.6506	18.7573	1.9187	7.97672	3.25898	9.71338	9.67098	44.0832	17.8271	14.9899	2.03904	10.3071	5.27076	1.5526	5.1813	3.79263	1	1.70242	1	70.9768	9.03282	3.47535	1.71726	1	20.1498	1.96584	3.57513
S10
time point	sample	TLR2	TLR4	TLR6	MYD88	NFKB1	NFKBIA	IRF1	FOS	JUN	IL1A	IL1B	IL6	IL18	TNF	CCL2	CCL3	CXCL8	CXCL10	CSF2(GM-CSF)	PTGS2	IL10	IL1RN	CASP1	IFNA1	CFTR	BPIFA1	MUC1	MUC5AC	MUC5B	SELE	SELP	CLDN1	OCLN	CD163	SAA	VEGFA	PTX3
0h	S10_0h_PCLS1	8.53625	24.4452	7.64923	3.00438	7.1982	1.54051	3.02983	6.93445	4.75154	1.55372	1.23628	1	1.95145	1.19613	1.2754	3.61033	1	1.66473	1	5.5538	1.00118	6.61998	6.03551	4.63667	4.11077	350.357	13.3781	188.461	47.9342	3.70207	1.76987	7.84043	7.71898	23.8677	3.21381	6.52919	3.62463
0h	S10_0h_PCLS2	1	6.04904	15.7383	2.07921	1	1	1.77556	3.38527	1.35225	1	1	1.2167	5.42759	1.13664	1.04785	1.91902	1.68611	4.91398	1.0415	1	1.80446	2.52622	1.60001	1.09976	2.11077	71.0922	3.1425	18.3112	33.5247	83.0722	1.23973	1	1	4.06901	8.2991	1.56774	1
0h	S10_0h_PCLS3	13.8219	37.4791	11.1014	3.6408	11.4901	2.87515	5.42579	8.24095	6.76541	16.0821	19.9875	1.73457	2.39224	3.86662	1.61274	17.3257	6.66171	3.88992	2.91153	11.6361	1	4.87717	5.71655	4.24202	3.97457	131.835	5.21535	26.1689	27.3695	48.1404	2.41208	3.72037	5.42968	54.2809	1.57963	5.68124	4.20354
0h	S10_0h_PCLS4	15.4478	41.1838	15.7911	4.01596	12.6247	4.29682	6.97351	12.5544	6.77464	17.8365	27.1945	2.46323	2.00462	4.78593	2.52564	15.0584	6.13989	5.92291	2.04	16.4017	1.69539	6.43008	8.18457	5.47893	4.05765	1.33106	7.60738	216.243	85.7995	37.498	2.3014	2.46092	5.16921	60.5922	6.05523	9.61596	7.27828
0h	S10_0h_PCLS5	12.6482	38.0195	16.4352	2.43135	5.38984	2.01907	3.85019	15.9694	5.27909	10.6024	7.7652	5.86969	2.82505	1.57535	1.49604	5.16502	13.118	1.20574	1.47195	20.8168	1.41114	2.53937	3.8227	3.54499	2.62939	429.241	2.41632	138.154	50.2539	1	2.64118	1.26109	2.21751	15.7658	1	8.18589	1.82727
0h	S10_0h_PCLS6	8.07242	11.6811	15.2501	3.87866	5.1882	2.99498	3.65248	10.7054	3.79224	5.26146	6.66531	5.73664	1.56058	1	1.18248	1	5.302	1.11375	2.32011	12.8092	1.76233	15.4443	2.43205	1.72272	2.86769	8.06149	5.66196	18.2052	89.0753	6.35769	2.60917	1.74172	2.8383	16.648	2.17526	13.8014	2.93169
4h	S10_4h_PCLS1	11.2557	38.9444	12.0653	3.78987	8.70603	3.34013	6.26297	11.5072	5.87264	15.6769	14.391	3.50288	1.5929	10.021	1.77948	12.828	2.28729	2.41391	2.31612	18.5565	1.56644	7.7224	6.55442	3.27928	5.37501	1518.56	12.66	825.763	73.1824	47.9868	3.00773	8.13832	9.31182	32.4679	4.9803	3.47579	4.18118
4h	S10_4h_PCLS2	2.22991	10.925	4.93445	1.35732	1.51794	2.16258	1	3.64696	1.49653	5.60998	4.69072	1.59387	4.2561	1.39896	2.46341	4.67942	3.29939	4.74547	1.15514	4.64156	3.60396	1	1	1.21733	3.26501	68.8421	2.3988	39.3328	36.9755	36.8046	9.81141	3.35556	2.48366	8.60703	7.17878	1.15866	1.03133
4h	S10_4h_PCLS3	12.9294	38.5718	9.68658	2.84011	15.5386	6.96777	13.277	10.499	4.65641	25.26	49.6136	11.4703	2.2541	18.9407	2.93437	38.3354	15.0742	5.71104	9.69392	47.1294	2.42917	8.50304	4.72847	2.251	4.04376	186.822	6.87674	132.511	39.6769	295.529	10.7118	5.59507	9.75189	39.0051	8.5284	6.64803	15.2346
4h	S10_4h_PCLS4	8.94216	49.3602	9.38759	2.66129	17.9634	4.86259	10.5187	14.638	6.83375	17.5376	17.9354	3.97575	1	11.4449	3.06275	14.411	13.9063	2.42485	4.64266	30.9389	1.81695	5.87725	3.21001	5.74162	2.13884	41.204	9.26805	1	1.83084	97.7237	3.22054	3.05288	5.19937	69.4226	1.53245	4.53337	6.77847
4h	S10_4h_PCLS5	9.46291	34.4898	8.11476	2.18906	9.17289	4.0619	4.55846	16.3612	8.06304	20.2752	25.9328	4.93483	2.20774	3.85648	1.1924	12.3818	10.9903	1.37302	2.94352	30.7159	2.60512	2.94442	4.50632	2.70614	3.78788	1867.27	3.30728	1449.15	210.095	65.5652	5.57955	2.36998	3.57775	31.1995	3.11901	7.03795	2.97113
4h	S10_4h_PCLS6	5.82585	32.9312	3.94443	2.48946	4.54067	3.71252	3.97506	12.1245	3.80603	12.2477	18.4639	7.01233	2.36049	5.23126	1	18.4984	7.35941	1	3.22761	17.168	3.06607	2.67961	2.56949	1.82152	1	2088.5	5.55684	733.8	30.3999	55.012	1	1.88416	2.73285	19.569	1.26323	4.45596	2.88257
8h	S10_8h_PCLS1	8.84849	37.7258	6.88993	3.76764	12.1322	2.61245	11.3323	8.42598	4.8361	18.1277	21.7198	9.57116	1.71736	10.6643	2.28601	21.6757	6.16795	16.8796	2.71252	47.7373	1.41178	8.04116	5.39803	2.93003	3.89292	766.118	14.774	889.632	1	118.661	17.2719	10.1178	12.1897	29.5858	3.71783	4.61054	6.88811
8h	S10_8h_PCLS2	5.24168	13.0621	1.29596	1	2.25119	1.63383	3.22921	1	1	7.06181	6.09928	4.79062	7.22187	5.81023	2.29573	3.64636	4.71566	24.3589	1.9708	11.1976	1.13153	1.67223	1.60525	1	1.52407	21.5577	1	47.2283	10.5167	56.5404	1.62973	3.55142	3.17915	3.54424	14.2508	1	1.77918
8h	S10_8h_PCLS3	10.6987	38.7391	4.13493	2.6413	13.9808	4.20844	8.95749	6.52933	3.39109	25.0631	21.6826	9.15462	2.00593	10.9301	2.61765	30.1527	9.77276	5.61343	3.50639	35.7329	1.3427	5.69301	2.49829	1.30876	1.94763	68.4123	10.3821	16.8955	16.288	106.856	14.9717	3.47317	6.15558	27.1609	1.52322	4.10558	9.23037
8h	S10_8h_PCLS4	7.94223	29.269	6.57364	2.67182	14.0328	3.7946	7.17906	8.01495	3.24582	21.6108	21.7689	5.30941	1.60119	5.7474	2.97731	18.9501	12.3587	4.04171	2.91407	36.8696	1.08138	3.1254	3.63405	1.31191	2.33989	286.719	5.55939	46.7608	15.53	109.714	10.9808	3.71112	5.14516	36.7046	1.33812	3.97211	9.8809
8h	S10_8h_PCLS5	9.93167	42.7385	9.53812	1.81302	12.0051	5.03396	7.94321	15.5582	6.88535	32.7138	43.9843	14.7974	2.59618	10.8626	1.72911	25.1481	19.6892	1.95289	6.27833	69.726	2.12637	3.6344	5.61906	3.8724	2.94766	1	3.33209	1745.18	107.297	253.246	12.4501	2.35213	3.61207	32.295	1.74463	7.17196	5.68577
8h	S10_8h_PCLS6	9.1601	35.3461	4.37012	1.60522	6.94999	4.18626	5.03667	8.18453	3.3865	26.6953	35.7344	11.567	4.52371	8.00292	1.60903	29.9983	16.9083	1.42497	5.60371	47.023	4.28631	3.30696	1.19723	1.97694	1.07224	410.365	2.32012	361.187	18.6178	173.801	4.56971	1.48053	2.43255	26.6269	1.6126	5.40472	3.84948
24h	S10_24h_PCLS1	9.4667	20.0741	6.8403	2.47397	15.3419	7.62327	19.8511	13.7734	7.32185	44.7747	62.2034	41.8207	2.46451	12.0337	3.21203	52.7676	29.1553	37.6414	17.4802	199.8	2.05325	27.6839	4.39262	2.20718	9.95137	856.956	11.8597	373.787	110.201	105.89	10.4251	6.46086	6.27804	3.06525	14.3156	39.7167	17.687
24h	S10_24h_PCLS2	3.24507	10.9608	1	1.41489	3.35453	4.07725	11.2809	4.67562	2.49903	20.7582	24.4639	9.79828	3.59028	4.61678	4.57633	25.0983	36.3207	43.515	16.0405	48.0964	3.95938	7.44901	3.31666	1.33012	6.29176	44.4477	1.42107	27.8564	9.26407	56.1997	3.93937	4.50345	3.93624	1	43.2881	11.5348	6.79021
24h	S10_24h_PCLS3	11.5783	26.6986	10.3794	3.31041	11.4463	5.86267	20.7577	14.8805	6.78542	46.1433	58.7394	22.2775	2.06039	15.8501	2.07316	56.7932	26.6393	57.7556	12.7653	139.702	5.24899	13.558	12.0653	4.25583	6.47658	998.037	7.18559	667.608	250.845	93.9736	6.38063	2.94017	3.90298	17.3786	17.1999	38.7654	11.9578
24h	S10_24h_PCLS4	11.6853	27.2806	9.33221	2.87195	10.5207	5.17471	17.8947	10.8718	5.50277	49.8842	57.1097	23.7655	2.06422	14.174	2.5883	64.8258	23.8678	56.8268	15.6496	105.516	3.98131	12.7331	13.2355	3.03015	5.26905	353.51	13.0791	512.583	109.832	73.9774	8.39262	2.73765	4.26336	25.4954	20.4243	28.8042	16.3389
24h	S10_24h_PCLS5	22.215	53.2957	16.3779	2.89606	11.9194	4.60706	14.3134	15.8386	8.83422	74.9122	114.708	35.4699	3.60738	13.5278	2.03731	59.0191	38.874	1.93333	31.4385	121.836	7.17141	5.95292	5.54596	4.68759	4.51375	316.641	5.44086	490.9	68.0998	103.53	7.89555	2.64344	3.65923	40.26	4.35888	25.8593	7.79311
24h	S10_24h_PCLS6	7.6404	1	5.78404	1.96028	6.52626	4.54673	5.03261	6.14526	3.55777	17.2893	26.0215	15.8011	1.73011	4.08319	2.01979	17.0579	41.5024	1.58144	45.4481	58.6304	1.47747	4.79343	3.67217	3.12771	2.41477	1101.46	2.16076	271.987	27.4609	17.2552	3.13008	1.90182	2.94759	8.1512	12.5001	11.285	13.7777

## Sheet: Bacterial
8067
time point	sample	sly	mrp	zmpC	gdh	eno	ccpA	codY	pepD	apuA	argR	pgdA	cps2B	cps2E	wze	glgA	glgB	glgP	malC	malM	malR	malX	ciaH	ciaR	vicK	vicR	rss03	rss04
4h	8067_4h_PCLS1	1.66974	1.65486	2.13862	4.03549	6.2861	1	1.45418	1	1.54155	1	2.68529	1.585	1.65282	1.17821	1.06698	1.08516	6.11885	1	1.24824	1.00066	1	1.14876	1.63269	1.0973	1.19439	3.26084	1.67455
4h	8067_4h_PCLS2	2.00401	1.34208	2.56417	5.47996	8.12967	1.68121	1.48214	1.04411	1	1.30832	1.89738	1.08914	1.48503	1	1	1	11.033	1.04716	1	1.16922	1.21838	1.15742	1.40958	25.3762	1.45614	15.5091	2.55646
4h	8067_4h_PCLS3	1.49958	1.57231	1.85941	7.91314	6.05173	1.18912	1.6862	1.39871	2.7015	1.03466	3.16909	1.71367	1.39754	1.13844	1.86949	1.98203	9.84925	1.74964	1.47111	1.32806	1.22905	1.15217	1.06578	35.0487	1.1527	3.48601	1.50313
4h	8067_4h_PCLS4	1.24283	1.44535	1.73794	7.37774	4.63503	1.01819	1.43396	1.16353	1.82716	1.35353	3.43996	1.40448	1.32703	1.00814	1.68331	1.81326	1	1.75485	1.48388	1.7012	1.29672	1	1.58372	24.0413	1	2.20862	1
4h	8067_4h_PCLS5	1.60837	1.68444	1.65594	7.01414	6.13764	1.01865	1.39354	1.14291	1.77673	1.17753	1.92921	1.6955	1.83115	1.23715	1.70165	1.74233	9.33952	1.51272	1.13916	1.27952	1.29763	1.171	1.76063	33.3781	1.16119	3.02526	1.38262
4h	8067_4h_PCLS6	2.37296	1.7106	1.5702	7.15547	7.51078	1.46631	2.08612	1.53025	1.33675	1.36405	3.43419	1.27082	1.90921	1.20915	1.22849	1.5375	11.4404	1.10531	1.04848	1	1.41698	1.64108	2.30274	48.2562	1.7634	8.82296	2.65771
8h	8067_8h_PCLS1	1.34683	2.3498	1.1764	4.11033	5.38749	1.70816	2.29118	7.95105	16.0898	2.16811	4.80107	2.18577	1.36829	1.69544	2.41287	2.31963	31.2249	7.6227	4.67155	4.93947	11.1989	1.35645	1.57297	55.9904	1.653	2.77489	9.82554
8h	8067_8h_PCLS2	2.4343	2.20183	1	3.80935	7.69305	4.79929	2.60437	13.8702	10.6202	4.85985	6.23061	1.38768	1.60635	1.3081	3.09538	2.43521	63.5771	8.23105	6.19389	4.93762	25.793	1.84188	2.7999	42.1856	1.91182	14.1714	39.6147
8h	8067_8h_PCLS3	1	1.76943	1.25255	3.88739	4.14042	1.02597	1.76113	2.97506	5.70654	1.97366	3.33349	2.08778	1.32971	1.39232	1.15766	1.18879	24.6899	3.93623	2.91386	4.56384	2.14063	1.11932	1.29456	1	1.36466	1	2.1033
8h	8067_8h_PCLS4	1.26534	2.08041	1.04716	4.03514	4.53208	1.89649	2.18219	11.6723	28.5575	2.29378	4.82964	1.94929	1.10899	1.39551	3.87607	3.8002	45.384	13.3213	6.37799	7.01866	22.2052	1.45346	1.65945	46.8464	1.48281	3.38567	15.3787
8h	8067_8h_PCLS5	2.85268	4.24526	2.60489	3.16449	2.8144	3.68195	1	93.4561	88.9029	2.26934	4.47276	3.15523	1.31431	2.79553	27.108	21.1418	128.958	43.3807	15.5806	29.4317	152.99	2.71461	2.51881	95.4688	3.43823	7.41915	61.2678
8h	8067_8h_PCLS6	2.79048	2.75988	1.65622	3.85202	3.80478	4.59994	1.35483	106.015	103.256	2.4548	4.62189	2.93832	1.53254	2.70099	23.5037	20.8178	152.144	47.2957	14.3882	26.6253	187.7	3.48653	2.58659	114.321	4.23154	15.8425	139.441
24h	8067_24h_PCLS1	8.78931	1.7808	2.23136	1.70803	2.51732	2.31886	1.54079	11.9788	5.96717	2.24614	1.77502	2.2923	1.75497	1.93201	3.36567	4.1333	20.381	6.11773	3.62533	4.19122	2.79165	1.66102	1.94455	62.6306	2.1651	4.67596	10.3094
24h	8067_24h_PCLS2	7.15605	1.24316	1.63325	3.12843	1.97181	3.40415	1.12197	13.7589	5.25715	3.77485	1	1	1	1.36752	3.96916	4.31579	22.5136	6.18043	3.75038	5.14153	3.36977	1.78325	1	50.8769	2.37243	17.7117	19.7681
24h	8067_24h_PCLS3	6.07512	1.04989	1.54091	1.88108	1.12981	2.44409	1.29741	16.7178	10.765	1.65122	1.58091	1.89716	1.4719	1.77406	4.2678	5.59589	31.74	8.55329	3.98795	6.69098	4.0655	1.0439	1.52122	46.3502	1.76849	2.83583	8.02125
24h	8067_24h_PCLS4	5.6962	1	1.51348	1.08182	1	2.56219	1.23099	12.8943	10.5044	2.08656	1.38297	2.23341	1.48107	1.79847	4.11703	5.84219	28.2532	9.14315	3.85969	7.85539	3.0868	1.17604	1.59258	43.3363	1.71832	2.18798	5.83764
24h	8067_24h_PCLS5	3.56976	1.37031	1.67849	1.3549	3.69284	1.44093	1.26216	8.98506	3.60305	1.52373	1.4596	2.46301	1.95941	2.45197	3.49991	4.58157	22.6682	4.73199	2.57224	4.17342	2.38091	1.49403	1.74527	93.8404	3.36162	3.79582	4.8262
24h	8067_24h_PCLS6	6.21035	1.33483	1.31504	1	3.85779	1.97091	1.30614	11.8746	3.02015	3.22995	1.6407	1.9153	3.00512	1.90439	3.30384	3.58376	29.1053	3.18684	2.22228	3.27704	2.44189	2.32055	2.12509	83.2851	4.20967	9.39702	8.33848
T15
time point	sample	sly	mrp	zmpC	prtS	gdh	eno	codY	pepD	apuA	ideS	arcA	argR	pgdA	fhuC	cps2B	cps2E	wze	neuB	glgA	glgB	malC	malM	malR	malX	ciaH	ciaR	vicR	rss03	rss04
4h	T15_4h_PCLS1	2.18576	1.46157	4.92803	3.02956	6.36533	2.1106	1.35354	2.59777	1.68616	2.07598	8.85931	1.56233	13.2582	2.65917	2.41977	3.05999	3.36318	4.49386	51.6309	4.28503	2.32132	2.58322	1.3299	2.23575	1.26556	1.45221	15.4368	1.90653	2.71534
4h	T15_4h_PCLS2	1.5233	1.16671	3.75859	3.56761	7.37099	1.80074	1.40934	1.88633	1.59217	1.97349	7.60769	1	13.5167	1.52629	2.33526	2.56269	3.16573	3.99794	43.7015	3.54327	2.19646	2.54771	1.32572	2.24388	1.10762	1	10.1859	1.68661	2.86038
4h	T15_4h_PCLS3	1.70699	2.02363	5.53858	7.2531	5.78268	1.70148	1.89367	2.06498	3.37473	2.21738	8.50765	1.22555	9.12612	1	3.30675	3.42518	3.87259	3.96402	1	2.73444	1.66124	1.25846	1.00302	1.11965	1.44158	1.85197	1	2.62455	1
4h	T15_4h_PCLS4	1.7289	1	5.31707	4.07117	6.60119	1.48499	1.11879	2.04995	2.45553	2.01682	9.53813	1.0987	9.09917	2.03958	2.39734	2.46902	2.76232	4.05805	47.078	3.73755	1.71026	3.02112	1.02136	1.84429	1	1.38719	14.1085	1.59909	2.34764
4h	T15_4h_PCLS5	1.48213	1.26419	4.215	3.83299	7.17734	1.97522	1.39624	2.03444	3.424	2.05377	8.79239	1.33985	10.9837	2.52408	2.58019	2.85358	3.44354	4.2557	50.8223	4.32337	2.30273	2.92916	1.34602	2.33919	1.16157	1.03195	11.9952	1.96949	2.83742
4h	T15_4h_PCLS6	1.29434	1.48407	5.46671	7.66103	6.83466	1.69583	1.54138	1.202	1.58213	2.39007	6.72942	1.05323	8.00643	3.03025	2.9389	3.21677	3.37422	3.73056	27.5089	2.1488	1.58646	1.13525	1	1	1.04063	1.85957	14.9524	2.09832	2.83861
8h	T15_8h_PCLS1	1.28759	1.99471	3.24288	8.25141	5.52907	2.53588	1.73428	2.11212	1	2.10842	13.0624	1.77206	6.92962	1.42164	2.84053	2.94996	3.17701	4.62215	30.6114	2.49602	1.45018	1.99209	1.13353	2.0175	1.41106	2.33703	20.4408	1.79092	6.33896
8h	T15_8h_PCLS2	1.23641	2.11124	3.33453	9.59279	7.73107	2.15047	1.75891	1.3737	1.74222	2.04023	3.731	1.76435	10.2012	1.69479	3.06842	3.02181	3.66198	4.64379	35.3638	2.93905	1.52004	2.57245	1.22145	1.89382	1.43974	2.25245	19.8878	1.69864	7.50988
8h	T15_8h_PCLS3	1.04827	2.82305	2.69838	8.2207	4.65105	1.87923	1.93461	1	1.22427	3.03462	5.76814	2.22497	6.95293	2.6184	3.1437	3.98497	4.94545	6.19392	21.8269	1.83337	1	1	1.26388	1.02603	1.34045	2.6827	22.2416	1.36654	9.19812
8h	T15_8h_PCLS4	1.14277	2.18738	2.71038	10.1979	6.08761	2.66021	1.64905	1.38058	1.74868	2.48818	8.26753	2.07179	9.30587	1.81515	2.89107	3.25713	3.74603	4.99611	30.909	2.50523	1.52483	1.57546	1.3742	1.44964	1.18051	2.13147	21.0068	1.66705	6.10195
8h	T15_8h_PCLS5	1.02919	1.9785	2.263	9.83529	7.19107	2.38788	1.65106	1.30981	1.77863	1.8843	3.0727	1.63239	10.0116	1.46677	2.59488	3.12625	3.96957	4.54471	35.9004	3.01392	1.46662	2.85565	1.50438	2.03839	1.2037	2.12706	13.2952	1.36471	5.26809
8h	T15_8h_PCLS6	1	2.55992	5.26398	8.52246	4.19268	1.97849	1.68815	1.16701	1.69665	3.15966	8.34939	1.75986	6.3185	2.04471	3.21728	3.51777	4.22409	5.82545	30.431	2.41729	1.09894	1.53059	1.21869	1.20614	1.10694	2.57635	23.9904	1	7.34029
24h	T15_24h_PCLS1	6.43447	1.27648	1.49541	12.882	2.18271	1	1.36636	1.92786	47.7394	1.86954	2.51222	4.41101	9.96117	32.6423	1.03191	1.29715	1.20624	1	31.8154	1	12.4012	31.698	5.42272	11.7253	3.21852	3.37116	28.4145	8.92965	22.796
24h	T15_24h_PCLS2	10.7748	2.19966	1.88344	1.97625	1	1.37129	1	3.96237	51.4821	1	1.38099	2.82068	1	12.2563	1	1	1	1.5341	41.5899	2.15136	15.2339	5.77853	2.54703	17.7121	1.94329	1.51628	14.7681	8.34221	59.953
24h	T15_24h_PCLS3	14.9615	2.53102	1	1	1.19453	1.59601	1.44727	2.48725	3.45518	1.65551	1.18276	3.379	6.30345	11.9537	1.73107	1.90285	1.66969	1.84853	27.0476	1.73659	7.39913	14.6586	2.28939	16.0264	1.75225	2.12012	18.851	14.3969	62.3525
24h	T15_24h_PCLS4	6.77891	1.82544	2.43688	4.59533	3.04327	1.26948	1.37954	2.23448	33.8921	1.99196	1	2.85655	6.86104	17.7064	1.14853	1.10177	1.11344	1.52483	36.4732	2.42498	9.35499	10.3752	3.97564	11.9772	2.36222	2.43039	20.07	8.52263	27.757
24h	T15_24h_PCLS5	8.19046	1.91524	1.72632	2.90917	1.51647	1.57472	1.05096	4.23444	43.4868	1.93293	1.55745	2.69472	6.8896	17.764	1.25757	1.09693	1.09667	1.74049	31.6221	1.56921	11.7537	12.7917	4.47731	11.5239	2.35183	1.96564	24.851	11.1871	31.0777
24h	T15_24h_PCLS6	9.33021	2.42502	1.84551	6.32104	4.95253	1.58625	1.64593	3.98557	46.3119	2.07667	1.08703	5.15715	12.1586	12.3844	1.24	1.30061	1.74283	1.54023	25.2582	2.99317	15.9483	15.787	3.87254	15.9573	3.16475	3.01282	37.4978	12.0308	47.074
S10
time point	sample	sly	mrp	epf	zmpC	gdh	eno	ccpA	codY	pepD	fhb	ideS	argR	pgdA	fhuC	fhuD	feoB	cps2B	cps2E	wze	neuB	glgA	glgB	glgP	malC	malM	malR	malX	ciaH	ciaR	vicK	vicR	rss03	rss04
4h	S10_4h_PCLS1	1.32109	2.44343	1.66444	3.40059	4.8911	1.07464	1.01709	1.53259	1.1773	3.11381	3.25585	1	2.76047	2.79915	36.9723	1	1.42348	1.67829	1.68894	1.86911	4.53308	3.06858	75.1035	2.92045	1	2.98196	2.08484	2.25708	1.34805	38.5094	1	1	1
4h	S10_4h_PCLS2	1	1.06588	1.92539	1.76328	3.01964	1.17318	2.90693	1.59287	1.14291	1.17343	1.04873	1.39871	3.74164	3.33722	22.9626	1.38127	1.42165	1.74749	1	1.13205	4.36774	1.42575	488.687	2.86789	5.246	1	1.78649	1	1.69368	43.6825	1.24084	10.1111	3.92901
4h	S10_4h_PCLS3	5.14492	3.67805	1.95379	3.55678	12.5551	1.61884	2.38727	3.14958	4.05122	1.49074	2.61775	1.29101	3.3132	3.00714	2.4493	1.50205	2.28009	1.96584	2.12257	1.99885	7.50523	4.72756	109.413	5.22973	6.27668	2.30812	5.90076	3.85313	1.15628	91.0028	1.72191	2.67821	3.78108
4h	S10_4h_PCLS4	6.34579	3.12438	2.35268	2.21029	19.5801	1.57357	2.19918	5.39862	1.80498	3.26498	4.49798	1.50166	4.48462	2.51611	1.97448	1.58583	2.92558	2.38263	3.44618	1.80698	14.3029	6.18044	18.4795	5.53449	6.03998	3.37825	7.09266	2.77614	1.33582	125.716	1.86443	1.03912	3.68284
4h	S10_4h_PCLS5	3.32164	3.33925	1.89271	3.20008	11.3012	1.39842	1.72836	3.47708	3.30056	3.23307	3.09166	1.28681	2.46027	2.0879	15.4477	1.36622	2.47838	2.02566	2.68148	2.13228	4.65374	3.29122	101.892	3.51341	7.45429	2.43633	3.89934	3.3513	1.63574	70.1182	1.78381	1.98686	3.18351
4h	S10_4h_PCLS6	4.32672	1.95844	2.1222	2.45535	10.597	1.2996	1.84635	2.53776	3.67045	2.65532	1.36485	2.20057	4.31809	1	7.52159	1.80979	1.5331	1.16504	1.07644	1.35284	3.05151	1.57071	186.161	3.20136	11.3239	1.01553	3.1998	2.04433	1.44552	84.1019	2.87156	7.74107	9.13876
8h	S10_8h_PCLS1	3.53314	3.13057	1.92476	2.95864	11.3641	1.45411	1.54294	2.49666	4.85036	3.09755	3.27412	1.96104	3.59191	3.88511	54.2501	2.35	1.70746	1.77769	1.64895	2.36124	5.8673	3.52181	331.555	8.89165	45.6405	6.12215	5.65738	3.93436	1.65405	1	1.95161	1.87183	4.09446
8h	S10_8h_PCLS2	3.53139	1.35545	2.69388	2.83128	9.86618	2.18271	4.86	4.10953	7.42139	3.90857	1	2.72033	5.69801	3.08543	31.8852	1.76222	1.66214	1.55005	1.34606	1	1	2.03463	887.174	2.82019	19.6997	2.2059	6.97639	1.59781	2.32973	92.5074	3.13391	15.9346	20.4824
8h	S10_8h_PCLS3	4.9874	3.29929	1.81442	2.25403	8.96752	1.41592	1.93714	3.18417	6.81872	3.15158	2.44158	1.47238	3.93049	3.01938	36.1216	1.51128	2.00429	1.89591	1.73114	2.38371	4.68492	3.15572	594.251	6.39151	41.1435	3.83093	7.91451	3.03124	1.71346	73.3565	2.37357	2.79476	5.25714
8h	S10_8h_PCLS4	4.53229	2.72258	1.85671	1.93808	7.69815	1.58485	2.2289	3.59116	6.25548	2.98877	2.86152	1.51885	3.81222	3.68168	53.8961	2.56914	2.06892	2.07068	2.10602	2.21959	4.5989	3.10306	740.377	5.82339	41.6602	3.82563	6.0113	3.6233	2.16224	114.414	2.52718	3.29723	5.60572
8h	S10_8h_PCLS5	3.9258	3.52198	1.9615	1.78567	13.9684	1.54656	1.3227	3.14861	4.42336	2.23262	3.05216	1.50655	2.9744	2.36757	25.9404	2.53753	1.77857	1.92801	2.24815	2.36384	4.04366	3.14554	268.042	5.68953	14.9336	3.71622	5.68401	3.90606	1.82539	84.538	2.14844	2.07458	5.90165
8h	S10_8h_PCLS6	5.4525	3.27385	1.7705	1.77888	6.1272	1.93044	2.8377	3.74356	5.01309	2.18773	2.71892	1.60466	2.54263	3.5039	1	2.66144	1.9147	1.78601	1.43689	2.33002	4.15347	2.58569	170.012	3.4614	6.5751	3.25218	5.37634	3.4797	1.86223	84.5206	3.16409	8.04535	13.6541
24h	S10_24h_PCLS1	2.18425	2.14472	1.66468	1.67198	2.74345	1.42295	1	1.49023	1.4097	1.22393	5.57927	2.14272	1.66048	10.0897	99.5352	3.4631	1.53227	1.49147	1.49498	2.03107	2.20243	1.35456	1	2.02758	9.97602	2.41142	1.01518	3.20013	1.77421	109.775	2.86944	1.03084	2.32428
24h	S10_24h_PCLS2	2.22649	1.15762	1	1.14418	1.94099	1.41521	2.0783	1.72501	1.66354	1	3.46113	2.79244	1.6659	7.30216	81.3692	2.87921	1.14651	1.15958	1.13262	1.02534	1.41236	1	323.094	1	9.79202	1.36024	1	2.54426	1.708	108.261	3.39213	3.33773	3.50711
24h	S10_24h_PCLS3	2.29797	1.52922	1.63228	2.5869	2.94505	1.20643	1.04925	1.34809	1.57623	1.29018	5.0124	1.29577	1.30346	5.51267	57.7792	2.40851	1.33297	1.13105	1.26811	1.995	2.38803	1.56172	2.48502	1.60393	17.5911	2.05075	1.30106	2.54577	1	91.5922	2.51628	1.02001	1.97116
24h	S10_24h_PCLS4	1.79525	1.18244	1.42939	1.86031	3.48513	1	1.00805	1.08355	1	1.24969	4.79168	1.54513	1.00778	3.57206	38.0052	1.6688	1	1	1.02574	1.49258	2.13936	1.29205	478.061	2.27333	46.7125	3.0973	1.42361	2.21295	1.17537	81.473	1.8919	1.01457	1.62049
24h	S10_24h_PCLS5	2.83172	1.17616	1.70133	1.92442	1.64837	1.04747	1.06052	1	1.46386	1.47602	7.14827	1.9132	1	2.1933	33.4896	2.6212	1.25851	1.39339	1.62689	2.17265	3.41583	2.12843	281.605	2.88697	32.6351	4.06119	1.56394	4.25834	1.58037	127.542	3.30796	1.20802	2.97364
24h	S10_24h_PCLS6	6.5383	1	1.15071	1	1	1.14005	1.82487	1.71071	1.32097	1.36484	4.07396	2.71467	1.43586	2.9209	44.1919	1.80791	1.68698	1.82949	1.70927	1.45248	1.56522	1.27571	166.635	1.15627	9.44943	1.54026	1.63624	3.57761	2.24297	157.359	5.17572	6.20042	6.11593
