# Supplementary material for: Transcriptional Host Responses to Infection with Streptococcus suis in a Porcine Precision-Cut Lung Slice Model: Between-Strain Differences Suggest Association with Virulence Potential
Source: Pathogens. 2023 Dec 19;13(1):4. doi: 10.3390/pathogens13010004 (PMC10820225; doi:10.3390/pathogens13010004)
Supplement: Supplementary file 1 [file pathogens-13-00004-s001.zip › pathogens-2735810-Supplementary Table S2.xlsx]

## Sheet: IL-1B
8067				T15				S10
time point	sample	IL-1β (pg/ml)		time point	sample	IL-1β (pg/ml)		time point	sample	IL-1β (pg/ml)
0h	8067_0h_PCLS1	31.25		0h	T15_0h_PCLS1	31.25		0h	S10_0h_PCLS1	31.25
0h	8067_0h_PCLS2	31.25		0h	T15_0h_PCLS2	31.25		0h	S10_0h_PCLS2	31.25
0h	8067_0h_PCLS3	31.25		0h	T15_0h_PCLS3	31.25		0h	S10_0h_PCLS3	31.25
0h	8067_0h_PCLS4	31.25		0h	T15_0h_PCLS4	31.25		0h	S10_0h_PCLS4	31.25
0h	8067_0h_PCLS5	31.25		0h	T15_0h_PCLS5	31.25		0h	S10_0h_PCLS5	31.25
0h	8067_0h_PCLS6	31.25		0h	T15_0h_PCLS6	31.25		0h	S10_0h_PCLS6	31.25
4h	8067_4h_PCLS1	31.25		4h	T15_4h_PCLS1	31.25		4h	S10_4h_PCLS1	31.25
4h	8067_4h_PCLS2	31.25		4h	T15_4h_PCLS2	31.25		4h	S10_4h_PCLS2	31.25
4h	8067_4h_PCLS3	31.25		4h	T15_4h_PCLS3	31.25		4h	S10_4h_PCLS3	31.25
4h	8067_4h_PCLS4	31.25		4h	T15_4h_PCLS4	31.25		4h	S10_4h_PCLS4	31.25
4h	8067_4h_PCLS5	31.25		4h	T15_4h_PCLS5	31.25		4h	S10_4h_PCLS5	31.25
4h	8067_4h_PCLS6	31.25		4h	T15_4h_PCLS6	31.25		4h	S10_4h_PCLS6	31.25
8h	8067_8h_PCLS1	31.25		8h	T15_8h_PCLS1	59.56		8h	S10_8h_PCLS1	31.25
8h	8067_8h_PCLS2	31.25		8h	T15_8h_PCLS2	172.07		8h	S10_8h_PCLS2	31.25
8h	8067_8h_PCLS3	31.25		8h	T15_8h_PCLS3	39.57		8h	S10_8h_PCLS3	31.25
8h	8067_8h_PCLS4	31.25		8h	T15_8h_PCLS4	83.46		8h	S10_8h_PCLS4	31.25
8h	8067_8h_PCLS5	67.6		8h	T15_8h_PCLS5	161.49		8h	S10_8h_PCLS5	31.25
8h	8067_8h_PCLS6	31.25		8h	T15_8h_PCLS6	50.38		8h	S10_8h_PCLS6	154.08
24h	8067_24h_PCLS1	31.25		24h	T15_24h_PCLS1	201		24h	S10_24h_PCLS1	92.35
24h	8067_24h_PCLS2	64.16		24h	T15_24h_PCLS2	452.85		24h	S10_24h_PCLS2	81.24
24h	8067_24h_PCLS3	77.83		24h	T15_24h_PCLS3	102.23		24h	S10_24h_PCLS3	31.25
24h	8067_24h_PCLS4	76.7		24h	T15_24h_PCLS4	212.11		24h	S10_24h_PCLS4	59.02
24h	8067_24h_PCLS5	148.33		24h	T15_24h_PCLS5	310.88		24h	S10_24h_PCLS5	114.58
24h	8067_24h_PCLS6	104.63		24h	T15_24h_PCLS6	107.17		24h	S10_24h_PCLS6	202.23

## Sheet: IL-6
8067				T15				S10
time point	sample	IL-6 (pg/ml)		time point	sample	IL-6 (pg/ml)		time point	sample	IL-6 (pg/ml)
0h	8067_0h_PCLS1	31.25		0h	T15_0h_PCLS1	31.25		0h	S10_0h_PCLS1	31.25
0h	8067_0h_PCLS2	31.25		0h	T15_0h_PCLS2	31.25		0h	S10_0h_PCLS2	31.25
0h	8067_0h_PCLS3	31.25		0h	T15_0h_PCLS3	31.25		0h	S10_0h_PCLS3	31.25
0h	8067_0h_PCLS4	31.25		0h	T15_0h_PCLS4	31.25		0h	S10_0h_PCLS4	31.25
0h	8067_0h_PCLS5	31.25		0h	T15_0h_PCLS5	31.25		0h	S10_0h_PCLS5	31.25
0h	8067_0h_PCLS6	31.25		0h	T15_0h_PCLS6	31.25		0h	S10_0h_PCLS6	31.25
4h	8067_4h_PCLS1	31.25		4h	T15_4h_PCLS1	31.25		4h	S10_4h_PCLS1	31.25
4h	8067_4h_PCLS2	31.25		4h	T15_4h_PCLS2	63.49		4h	S10_4h_PCLS2	31.25
4h	8067_4h_PCLS3	31.25		4h	T15_4h_PCLS3	31.25		4h	S10_4h_PCLS3	31.25
4h	8067_4h_PCLS4	31.25		4h	T15_4h_PCLS4	31.25		4h	S10_4h_PCLS4	31.25
4h	8067_4h_PCLS5	208.64		4h	T15_4h_PCLS5	48.21		4h	S10_4h_PCLS5	324.19
4h	8067_4h_PCLS6	260.84		4h	T15_4h_PCLS6	31.25		4h	S10_4h_PCLS6	31.14
8h	8067_8h_PCLS1	44.39		8h	T15_8h_PCLS1	1139.37		8h	S10_8h_PCLS1	31.25
8h	8067_8h_PCLS2	76.23		8h	T15_8h_PCLS2	498.94		8h	S10_8h_PCLS2	31.25
8h	8067_8h_PCLS3	212.46		8h	T15_8h_PCLS3	375.43		8h	S10_8h_PCLS3	31.25
8h	8067_8h_PCLS4	82.59		8h	T15_8h_PCLS4	1430.94		8h	S10_8h_PCLS4	31.25
8h	8067_8h_PCLS5	1471.68		8h	T15_8h_PCLS5	468.87		8h	S10_8h_PCLS5	1077.04
8h	8067_8h_PCLS6	1388.92		8h	T15_8h_PCLS6	390.4		8h	S10_8h_PCLS6	1574.85
24h	8067_24h_PCLS1	358.88		24h	T15_24h_PCLS1	6543.05		24h	S10_24h_PCLS1	1767.35
24h	8067_24h_PCLS2	763.77		24h	T15_24h_PCLS2	1901		24h	S10_24h_PCLS2	10092.9
24h	8067_24h_PCLS3	477.29		24h	T15_24h_PCLS3	1775.93		24h	S10_24h_PCLS3	627.04
24h	8067_24h_PCLS4	1567.18		24h	T15_24h_PCLS4	1616.96		24h	S10_24h_PCLS4	1918.17
24h	8067_24h_PCLS5	9278.67		24h	T15_24h_PCLS5	1828.66		24h	S10_24h_PCLS5	17850
24h	8067_24h_PCLS6	5150.89		24h	T15_24h_PCLS6	1681.52		24h	S10_24h_PCLS6	9268.5
